# Supplementary material for: Arabidopsis ACINUS is O-glycosylated and regulates transcription and alternative splicing of regulators of reproductive transitions
Source: Nat Commun. 2021 Feb 11;12:945. doi: 10.1038/s41467-021-20929-7 (PMC7878923; doi:10.1038/s41467-021-20929-7)
Supplement: Supplementary file 10 — Source Data [file 41467_2021_20929_MOESM10_ESM.xlsx]

## Sheet: Figure 2a
	Germination rate
		Day1	Day2	Day3	Day4	Day5	Day6	Day7	Day8	Day9	Day10
	WT AVE.	0	98.7179	100	100	100	100	100	100	100	100
	1	0	96.1538	100	100	100	100	100	100	100	100
	2	0	100	100	100	100	100	100	100	100	100
	3	0	100	100	100	100	100	100	100	100	100
	WT S.D.	0	0	0	0	0	0	0	0	0	0
	acinus-2 AVE.	0	100	100	100	100	100	100	100	100	100
	1	0	100	100	100	100	100	100	100	100	100
	2	0	100	100	100	100	100	100	100	100	100
	3	0	100	100	100	100	100	100	100	100	100
	acinus-2 S.D.	0	0	0	0	0	0	0	0	0	0
	pnn AVE.	0	100	100	100	100	100	100	100	100	100
	1	0	100	100	100	100	100	100	100	100	100
	2	0	100	100	100	100	100	100	100	100	100
	3	0	100	100	100	100	100	100	100	100	100
	pnn S.D.	0	0	0	0	0	0	0	0	0	0
	acinus-2 pnn AVE.	0	22.4116	83.6174	98.9899	100	100	100	100	100	100
	1	0	18.75	78.125	100	100	100	100	100	100	100
	2	0	24.2424	84.8485	100	100	100	100	100	100	100
	3	0	24.2424	87.8788	96.9697	100	100	100	100	100	100
	acinus-2 pnn S.D.	0	3.17105	4.99207	1.74955	0	0	0	0	0	0

## Sheet: Figure 2b
	Germination rate
		Day1	Day2	Day3	Day4	Day5	Day6	Day7	Day8	Day9	Day10
	WT+ABA AVE.	0	31.9546	93.6064	99.3333	100	100	100	100	100	100
	1	0	36	96	100	100	100	100	100	100	100
	2	0	33.3333	92.9825	98	100	100	100	100	100	100
	3	0	26.5306	91.8367	100	100	100	100	100	100	100
	WT+ABA S.D.	0	4.88292	2.15062	1.1547	0	0	0	0	0	0
	acinus-2+ABA AVE.	0	27.381	95.1814	100	100	100	100	100	100	100
	1	0	26.5306	97.9592	100	100	100	100	100	100	100
	2	0	30.6122	95.9184	100	100	100	100	100	100	100
	3	0	25	91.6667	100	100	100	100	100	100	100
	acinus-2+ABA S.D.	0	2.90114	3.21034	0	0	0	0	0	0	0
	pnn+ABA AVE.	0	17.9611	95.4127	98.1011	100	100	100	100	100	100
	1	0	23.4043	95.7447	100	100	100	100	100	100	100
	2	0	15.0943	94.3396	96.2264	100	100	100	100	100	100
	3	0	15.3846	96.1538	98.0769	100	100	100	100	100	100
	pnn+ABA S.D.	0	4.71617	0.951579	1.88691	0	0	0	0	0	0
	acinus-2 pnn+ABA AVE.	0	0	0.680272	3.93813	10.5324	35.552	57.3757	77.8147	83.0756	90.172
	1	0	0	0	3.77358	9.43396	33.9623	50.9434	69.8113	75.4717	88.6792
	2	0	0	0	6	14	38	62	82	86	90
	3	0	0	2.04082	2.04082	8.16327	34.6939	59.1837	81.6327	87.7551	91.8367
	acinus-2 pnn+ABA AVE.	0	0	1.17827	1.98471	3.0695	2.15132	5.74576	6.93353	6.64339	1.58576

## Sheet: Figure 2c
	Germination rate
	ABA concentration (uM)	mock			0.1			0.25			0.5			0.75			1
	WT	0.98	1	1	1	1	1	0.98	1	1	0.28	0.52	0.38	0	0.02	0	0	0	0
	acinus-1	1	1	1	1	0.98	1	0.96	0.96	1	0.42	0.58	0.72	0	0.02	0	0	0.02	0
	acinus-2	1	1	1	1	1	0.98	1	0.96	1	0.66	0.56	0.36	0.02	0.04	0.02	0	0.02	0
	pnn	1	1	1	1	1	1	0.96	0.96	0.98	0.5	0.34	0.32	0.04	0.02	0	0	0.02	0
	acinus-1 pnn	1	0.98	0.98	0.92	0.92	0.94	0	0.02	0.02	0	0	0	0	0	0	0	0	0
	acinus-2 pnn	0.98	0.98	1	0.92	0.94	0.96	0.02	0.02	0	0	0	0	0	0	0	0	0	0
	ABA concentration (uM)	0	0.1	0.25	0.5	0.75	1
	WT AVE.	99.3333	100	99.3333	39.3333	0.666667	0
	acinus-1 AVE.	100	99.3333	97.3333	57.3333	0.666667	0.666667
	acinus-2 AVE.	100	99.3333	98.6667	52.6667	2.66667	0.666667
	pinin AVE.	100	100	96.6667	38.6667	2	0.666667
	acinus-1 pinin AVE.	98.6667	92.6667	1.33333	0	0	0
	acinus-2 pinin AVE.	98.6667	94	1.33333	0	0	0
	WT S.D.	1.1547	0	1.1547	12.0554	1.1547	0
	acinus-1 S.D.	0	1.1547	2.3094	15.0111	1.1547	1.1547
	acinus-2 S.D.	0	1.1547	2.3094	15.2753	1.1547	1.1547
	pinin S.D.	0	0	1.1547	9.86577	2	1.1547
	acinus-1 pinin S.D.	1.1547	1.1547	1.1547	0	0	0
	acinus-2 pinin S.D.	1.1547	2	1.1547	0	0	0

## Sheet: Figure 4c
			WT			pnn			acinus-2			acinus-2 pnn			YFP-PININ/ap			ACINUS-GFP/ap
		Repeat	1	2	3	1	2	3	1	2	3	1	2	3	1	2	3	1	2	3
	Raw Ct for total ABH1 transcripts	duplicate 1	23.32	22.87	23.14	22.14	22.53	22.72	22.74	22.02	22.8	22.2	22.5	23.21	23.1	22.94	23.2	22.4	22.34	22.28
		duplicate 2	23.27	22.81	23.21	22.21	22.53	22.72	22.73	22.04	22.75	22.19	22.46	23.21	23.1	23.02	23.25	22.7	22.38	22.24
		AVE.	23.295	22.84	23.175	22.175	22.53	22.72	22.735	22.03	22.775	22.195	22.48	23.21	23.1	22.98	23.225	22.55	22.36	22.26
	Raw Ct for ABH1.2 transcripts	duplicate 1	26.77	26.61	26.83	25.51	25.69	25.71	25.58	24.88	25.44	23.24	23.46	24	25.84	25.53	25.93	24.62	24.4	24.18
		duplicate 2	26.87	26.52	26.82	25.47	25.55	25.83	25.49	24.83	25.31	23.2	23.48	24.09	26.08	25.69	26.15	24.71	24.44	24.23
		AVE.	26.82	26.565	26.825	25.49	25.62	25.77	25.535	24.855	25.375	23.22	23.47	24.045	25.96	25.61	26.04	24.665	24.42	24.205
		ABH1 IR rate	0.0868699	0.0756246	0.07966	0.100481	0.11744	0.120742	0.143587	0.141121	0.164938	0.49141	0.503478	0.560583	0.137738	0.161544	0.142102	0.230846	0.239816	0.259715
		WT	pnn	acinus-2	acinus-2 pnn	PNN-GFP/ap	ACINUS-GFP/ap
	ABH1 IR rate AVE.	0.0807182	0.112888	0.149882	0.51849	0.147128	0.243459
	ABH1 IR rate S.D.	0.00569682	0.0108705	0.0130974	0.0369493	0.0126739	0.0147753

## Sheet: Figure 4e
	Raw Ct.							Raw Ct.						Raw Ct.
		Repeat	1	2	3				Repeat	1	2	3			Repeat	1	2	3
	WT HAB1.1	duplicate 1	29.33	29.28	29.54			WT HAB1.2	duplicate 1	30.35	30.47	30.43		WT HAB1.3	duplicate 1	28.33	28.26	28.21
		duplicate 2	28.98	29.05	29.34				duplicate 2	30.23	29.98	30.06			duplicate 2	28.1	28.12	28.06
		AVE.	29.155	29.165	29.44				AVE.	30.29	30.225	30.245			AVE.	28.215	28.19	28.135
	WT+ABA HAB1.1	duplicate 1	24.42	24.52	24.48			WT+ABA HAB1.2	duplicate 1	24.96	25.54	25.25		WT+ABA HAB1.3	duplicate 1	23.89	24.07	23.97
		duplicate 2	24.16	24.27	24.26				duplicate 2	25.42	25.07	25.22			duplicate 2	24.02	24.02	24.14
		AVE.	24.29	24.395	24.37				AVE.	25.19	25.305	25.235			AVE.	23.955	24.045	24.055
	acinus-2 pnn HAB1.1	duplicate 1	30.03	29.65	29.79			acinus-2 pnn HAB1.2	duplicate 1	30.64	30.83	30.34		acinus-2 pnn HAB1.3	duplicate 1	28.83	28.96	29.04
		duplicate 2	29.53	29.96	29.63				duplicate 2	30.67	30.57	30.67			duplicate 2	28.93	28.98	28.81
		AVE.	29.78	29.805	29.71				AVE.	30.655	30.7	30.505			AVE.	28.88	28.97	28.925
	acinus-2 pnn+ABA HAB1.1	duplicate 1	24.33	24.6	24.45			acinus-2 pnn+ABA HAB1.2	duplicate 1	24.46	24.25	24.49		acinus-2 pnn+ABA HAB1.3	duplicate 1	25.74	25.67	25.7
		duplicate 2	24.5	24.55	24.51				duplicate 2	24.32	24.32	24.13			duplicate 2	25.74	25.71	25.55
		AVE.	24.415	24.575	24.48				AVE.	24.39	24.285	24.31			AVE.	25.74	25.69	25.625
	Ratio of expression (+ABA/-ABA)
		HAB1.1	HAB1.2	HAB1.3
	WT+ABA/WT AVE.	30.0056	32.2644	17.9212
	acinus-2 pnn+ABA/acinus-2 pnn AVE.	38.7579	78.4994	9.45932
	WT+ABA/WT S.D.	3.24089	2.01178	1.14113
	acinus-2 pnn+ABA/acinus-2 pnn S.D.	2.12551	6.1904	0.561893

## Sheet: Figure 4f
	Raw Ct.						Raw Ct.						Raw Ct.
		Repeat	1	2	3			Repeat	1	2	3			Repeat	1	2	3
	35S::GFP spliced ABH1	duplicate 1	28.32	-	28.83		35S::GFP unspliced ABH1	duplicate 1	29.96	31.05	30.54		35S::GFP PP2A	duplicate 1	26.96	28.22	27.51
		duplicate 2	28.26	29.03	28.89			duplicate 2	29.85	30.92	30.58			duplicate 2	26.87	28.27	27.49
		AVE.	28.29	29.03	28.86			AVE.	29.905	30.985	30.56			AVE.	26.915	28.245	27.5
	ACINUS-GFP/acinus spliced ABH1	duplicate 1	24.13	23.77	23.99		ACINUS-GFP/acinus unspliced ABH1	duplicate 1	25.48	25.21	25.3		ACINUS-GFP/acinus PP2A	duplicate 1	-	26.81	26.43
		duplicate 2	23.92	23.65	23.84			duplicate 2	25.45	25.11	25.52			duplicate 2	26.48	26.85	26.66
		AVE.	24.025	23.71	23.915			AVE.	25.465	25.16	25.41			AVE.	26.48	26.83	26.545
		relative level of spliced ABH1	relative level of unspliced ABH1
	35S:GFP AVE.	0.451829	0.131821
	ACINUS-GFP/acinus AVE.	6.78909	2.46641
	35S:GFP S.D.	0.111322	0.0157553
	ACINUS-GFP/acinus S.D.	1.68706	0.626009
	Fold enrichment	15.0258	18.7103

## Sheet: Figure 4g
	Raw Ct.						Raw Ct.						Raw Ct.						Raw Ct.
		Repeat	1	2	3			Repeat	1	2	3			Repeat	1	2	3			Repeat	1	2	3
	35S::GFP HAB1.1	duplicate 1	32.85	34.03	32.93		35S::GFP HAB1.2	duplicate 1	35.01	35.87	35.59		35S::GFP HAB1.3	duplicate 1	35.75	36.51	35.04		35S::GFP 25s rRNA	duplicate 1	18.14	17.86	17.81
		duplicate 2	33.25	34.45	32.67			duplicate 2	35.29	36.13	35.91			duplicate 2	35.69	36.31	35.3			duplicate 2	18.22	17.69	17.92
		AVE.	33.05	34.24	32.8			AVE.	35.15	36	35.75			AVE.	35.72	36.41	35.17			AVE.	18.18	17.775	17.865
	ACINUS-GFP/acinus HAB1.1	duplicate 1	30.69	30.9	30.62		ACINUS-GFP/acinus HAB1.2	duplicate 1	30.41	30.69	29.45		ACINUS-GFP/acinus HAB1.3	duplicate 1	34.24	35.31	32.65		ACINUS-GFP/acinus 25s rRNA	duplicate 1	17.68	17.24	16.62
		duplicate 2	31.02	30.5	30.2			duplicate 2	30.56	30.91	29.97			duplicate 2	33.94	35.44	33.03			duplicate 2	17.73	16.89	16.54
		AVE.	30.855	30.7	30.41			AVE.	30.485	30.8	29.45			AVE.	34.09	35.375	32.84			AVE.	17.705	17.065	16.58
		relative level of HAB1.1	relative level of HAB1.2	relative level of HAB1.3
	35S:GFP AVE.	2.54579	0.506159	0.462642
	ACINUS-GFP/acinus AVE.	8.57634	11.6367	0.916813
	35S:GFP S.D.	1.24953	0.240209	0.193573
	ACINUS-GFP/acinus S.D.	2.15831	3.75083	0.530143
	Fold enrichment	3.36883	22.9903	1.98169

## Sheet: Figure 5a
	Number of rosette leaves at bolting
	WT	acinus-2	pnn	acinus-2 pnn
	13	15	14	22
	13	14	14	18
	13	15	14	24
	12	15	14	23
	14	15	13	27
	13	14	14	21
	13	15	13	19
	14	15	15	22
	13	14	14	22
	13	14	14	23
	13	14	13	21
	12	15	15	21
	13	15	14	20
	12	15	14	17
	13	14	13
	15	14	14
	14	14	13
		14	15
			14
			14
		WT	acinus-2	pnn	acinus-2 pnn
	Rosette leaf number AVE.	13.1176	14.5	13.9	21.4286
	Rosette leaf number S.D.	0.781213	0.514496	0.640723	2.53329

## Sheet: Figure 5b
	Raw Ct.						Raw Ct.
		Repeat	1	2	3			Repeat	1	2	3
	WT FLC	duplicate 1	26.27	26.52	26.17		WT UBQ	duplicate 1	21.1	21.06	20.78
		duplicate 2	26.34	26.5	26.29			duplicate 2	21.11	21.07	20.75
		AVE.	26.305	26.51	26.23			AVE.	21.105	21.065	20.765
	acinus-2 FLC	duplicate 1	23.05	23.59	23.92		acinus-2 UBQ	duplicate 1	20.77	21.05	21.67
		duplicate 2	23.05	23.59	23.9			duplicate 2	20.74	21.02	21.68
		AVE.	23.05	23.59	23.91			AVE.	20.755	21.035	21.675
	pnn FLC	duplicate 1	23.08	23.85	23.44		pnn UBQ	duplicate 1	20.53	21.02	20.67
		duplicate 2	23.1	23.87	23.44			duplicate 2	20.47	21.02	20.62
		AVE.	23.09	23.86	23.44			AVE.	20.5	21.02	20.645
	acinus-2 pnn FLC	duplicate 1	20.92	20.8	20.75		acinus-2 pnn UBQ	duplicate 1	20.5	20.19	20.44
		duplicate 2	20.96	20.81	20.7			duplicate 2	20.46	20.18	20.45
		AVE.	20.94	20.805	20.725			AVE.	20.48	20.185	20.445
		WT	acinus-2	pnn	acinus-2 pnn
	FLC level AVE.	1	8.05429	6.179	30.2368
	FLC level S.D.	0.105052	0.919878	0.583228	3.57107

## Sheet: Figure 6
		WT	WT	acinus pnn	acinus pnn	spy-4	spy-t1	sec-2	sec-5
TRM4D 12th intron	upper band intensity	1643.06	1557.53	344.263	277.849	627.87	481.87	1405.06	1193.94
	lower band intensity	3917.72	3767.6	5584.13	5688.79	4155.6	3528.48	1868.65	2060.23
	upper band percentage	0.295473	0.292486	0.0580702	0.0465671	0.131258	0.120157	0.429196	0.366895
	lower band percentage	0.704527	0.707514	0.94193	0.953433	0.868742	0.879843	0.570804	0.633105
	upper band/lower band	0.419393	0.413401	0.0616502	0.0488415	0.15109	0.136566	0.751914	0.579517
TRM4D 15th intron	upper band intensity	1430.77	1528.77	0	0	436.678	385.506	1174.53	1385.06
	lower band intensity	4289.55	4960.84	6160.67	5466.67	4145.55	4642.13	3165.43	3905.43
	upper band percentage	0.250121	0.235572	0	0	0.0952982	0.0766773	0.270631	0.261802
	lower band percentage	0.749879	0.764428	1	1	0.904702	0.923323	0.729369	0.738198
	upper band/lower band	0.333548	0.308168	0	0	0.105337	0.083045	0.371049	0.354651
HAB1	HAB1.2 intensity	1108.75	1030.46	2548.43	2558.13	927.456	912.456	1053.34	1028.04
	HAB1.1 intensity	4741.89	5067.84	3586.65	3605.94	4336.96	4311.55	4665.01	4350.72
	HAB1.3 intensity	3917.11	4110.11	4634.06	4303.23	6191.18	6286.06	3993.11	3886.23
	HAB1.2 percentage	0.113511	0.100942	0.236642	0.244393	0.0809609	0.0792746	0.108463	0.11096
	HAB1.3 percentage	0.401025	0.40262	0.43031	0.411112	0.54045	0.546136	0.411175	0.419453
EMB2247	upper band intensity	521.163	673.406	3136.67	3812.13	1348.89	941.234	791.698	600.163
	lower band intensity	1539.18	1927.89	2080.84	2433.01	5202.5	4006.62	2131.13	1725.6
	upper band percentage	0.252949	0.258873	0.601181	0.610416	0.205894	0.190231	0.270867	0.25805
	lower band percentage	0.747051	0.741127	0.398819	0.389584	0.794106	0.809769	0.729133	0.74195
	upper band/lower band	0.338597	0.349297	1.5074	1.56684	0.259278	0.23492	0.371491	0.3478

[truncated: 6 more sheets: Supplementary Figure 4b, Supplementary Figure 6a, Supplementary Figure 9b, Supplementary Figure 9c, Supplementary Figure 9d, Supplementary Figure 16]
